# Supplementary material for: Inflammatory cells dynamics control neovascularization and tissue healing after localized radiation induced injury in mice
Source: Commun Biol. 2023 May 29;6:571. doi: 10.1038/s42003-023-04939-3 (PMC10227012; doi:10.1038/s42003-023-04939-3)
Supplement: Supplementary file 4 — Supplementary Data 1 [file 42003_2023_4939_MOESM4_ESM.xlsx]

## Sheet: Figure 1
a) Scoring
Days	0	7	14	21	28	35	42	49	56	63	70	77	84	91	98	105	112	119	126	133	140	147	154	161	168	175
animal 1	0	0	2.2	2.6	3.2	4	3.2	4	3.6	4.2	5.2	1.3	3.5	3.5	2	5	2.8	4	2.8	1.3	5	1.2	4	3.8	1	3
animal 2	0	0	2	2.7	4	5.1	5.1	3.5	4	4.6		2.2	3.2	2.5	4	2.7	1.5	3	3.3	2.2	2	1.2	2.3	2.8	1	2
animal 3	0	0	1.4	3	4.2	4.3	4.1	4	4.8	4.8	3.5	1.5		4	1.5	2.7	1.5	2	1.5	1.5	4.3	2.1	2.3	2.2	1	2.5
animal 4	0	0	1.5	2.8	3.8	4.6	4.1	5.5	3.3	3.7	3.5	2.3	3.2	2.2	3		4	2	1.2	2.3	3	3	3.6	4.8	2	4
animal 5	0	0	1.5	3.1	4.2	4.4	4.8	5		5.2	3.2	3.8	2	3.2	3.3	4	2.7	4.5	4	3.8	3	4	1	1	4	1
animal 6	0	0	1.6	3.8	3.8	4.1	4.4		5.1	4	3.5	5.5	3.8	3		1	4.2	3.3	5	5.5	1.5	3.3	1.3	1	3	1
animal 7	0	0	1.3	3.4	4.4	4.8	5	4.5	3.6	6.1	3.5	3	4.8		2.5	3.2	5	5.5	2.5	3	1.5	2.5	1	1	1.5	1
animal 8	0	0	2.2	3.3	4.2	5	6	4	3.7	4	4	2.2	2.5	2.8	3	2.2	2.7	3.8	3.2	2.2	1.7
b) Muscle Weight
	Gastrocnemius								tibialis
	1	2	3	4	5	6	7	8	1	2	3	4	5	6	7	8
NIR	225.4	214.6	231.6	225.8					110.2	131.6	142.2	98.6
1	195.5	233.8	223.1	235.4	197.5	200.5	172.1	208.8	116.2	141.8	173.1	110.8	116.8	125.9	125.6	107.3
3	185.1	269.9	189	207.5	174	178.9	237.9	245.7	117.9	117.7	111.4	98.9	109	84.4	146.4	104.8
5	213.3	205.8	189.4	249.5	265.5	212.5	272.4	259.5	120.4	114.6	124.8	129.2	125	122.5	149.1	132.9
7	208.6	261.1	208.2	217.4					127	126.2	117.5	119.4
14	188.7	163.8	230.2	186.5	200.1	145.4	163.6	170.8	108.2	141.7	111.3	132.5	112	133.6	92.5	141
30	212.9	181.5	161	193.4					117.3	109.2	96.2	132.6
60	208.6	182.7	146.2	165.1					102.9	102.9	103.2	97.8
90	246.3	227.6	178.2	174.5	143.3	176.5	172.4	139.1	94	112.2	94.3	80.7	102.3	123.1	85.2	107.5
120	147.7	130	129.1	156.2	136.7	103	133.8	147.8	62.5	60.5	83.5	82.1	92.4	101.5	128.9	95.7
150	101.8	106.9	147.9	136.8	93.2	112.8	113.1	137.3	66.9	90.2	87.4	87	87.3	97.2	87	94.9
180	101.8	100.9	147.9	136.8	80.9	115	146	195.8	66.9	90.2	87.4	87	70.2	84.5	80.1	66.8

## Sheet: Figure 2
a) Bone marrow				HIGH								LOW								neutro
NIR	471794	660804	693634	770915	649010				214539	334053	299524	320109	293367				1.76285e+06	1.5151e+06	1.65132e+06	2.90497e+06	1.63941e+06
1	1.19597e+06	1.59144e+06	1365777	1935648					813740	628777	600003	1.06285e+06					7943292	10687644	9902250	10082966
3	535137	1.32904e+06	1218546	1104894					465803	1.82304e+06	379490	353566					1.50645e+06	4.5388e+06	3.26396e+06	2.77013e+06
5	23959.8	23273.4	17840.6	30529.9					5164.67	4009.87	3678.48	8524.78					57902.8	47352.7	39451.7	58847.5
7	696796	580268	413041	263674	438130	335864	632005	272035	110210	108728	74231.9	31450.3	39306.5	39037.6	278298	45339.2	1.57404e+06	969683	2.20674e+06	1.13253e+06	1.80009e+06	1.20278e+06	1.31787e+06	678955
14	3.33163e+06	2770767	1.88987e+06	886140					1.46018e+06	1589976	663403	340869					5499576	3670974	4.44217e+06	2.90063e+06
30	419250	1.04184e+06	707681	746379	276122	596419	636030	1.05107e+06	88634.8	184107	213877	238470	95377.6	192434	171868	289043	1.69523e+06	2.14434e+06	2.0853e+06	1.93873e+06	673254	1.62868e+06	1.35624e+06	2.34897e+06
60	531498	1.00742e+06	355417	340908	863851	805820	783922	597707	135941	198878	125484	159258	201333	206534	259324	142873	1.76825e+06	2.90067e+06	890718	1.04946e+06	2218843	2.21093e+06	2.27127e+06	1.75642e+06
90	640776	552234	230134	209306	88740	303071	375978	244538	120935	113323	108279	64412.2	25891.2	83735	117698	93369	1.82305e+06	1.75162e+06	791396	602261	84564	752990	1498464	1.02632e+06
120	1456488	738549	2.08378e+06	768406					1.2976e+06	671090	1.71999e+06	351959					5048055	2.52316e+06	6687360	2.99903e+06
150	1.96534e+06	1970640	1.36768e+06	1636488					1934667	2.13397e+06	1.53786e+06	642562					9.27225e+06	8594775	5495688	5138091
180	4323942	4475520	1428840	2.77359e+06					3068604	1517481	1004724	1550304					3138345	8671320	4252500	3.83942e+06
b) Spleen				HIGH								LOW								neutro
NIR	259271	101844	301536	521703	561561				452182	678960	534320	794976	1002456				387585	274884	256324	615397	937482
1	460980	1.00928e+06	689661	594945					1531872	714089	2918790	3290625					3092112	8518466	8446410	5317650
3	1323675	2336931	697183	944055					865384	1.43029e+06	942732	1.7028e+06					4145850	5.84233e+06	1370250	2.08042e+06
5	1578780	615159	2.74481e+06	705744					2513700	951782	2.61796e+06	1067040					5600700	1294704	6553710	1638000
7	400982	437837	220063	144220	375839	171692	497675	133454	1231776	798798	530462	336660	699757	519881	1.30854e+06	349450	340704	531531	99789.9	126686	705957	506775	682158	171712
14	3.65708e+06	1.80068e+06	1.84377e+06	1.11575e+06					5.27929e+06	2438019	1.8961e+06	2.78088e+06					1.62932e+07	4376916	6924204	3794679
30	2296350	2.42051e+06	1.8661e+06	640485	485312	662121	387469	897162	1267245	2.42051e+06	1516410	1072440	600818	708518	666011	751795	8.56879e+06	8307684	4.86951e+06	3887595	1909575	3479760	1.5172e+06	4.56657e+06
60	393878	302887	412048	326082	435845	250949	793939	438844	1242717	964984	1.26081e+06	935713	1.07097e+06	765917	1.75146e+06	1.20006e+06	624518	525672	1.9877e+06	1.16692e+06	3412206	1237317	3.90426e+06	1.16476e+06
90	574324	48787.2	225156	1.10955e+06	120305	498960	352457	498847	759652	129712	1501038	1583010	339446	1508220	1307358	516999	4.37258e+06	117128	726395	3971916	321308	2302020	1484028	2171529
120	2381580	1.73465e+06	1.1918e+06	1.33189e+06					2011374	2.37258e+06	2544993	1.52617e+06					7875720	7.43807e+06	3000195	3.9935e+06
150	1.17557e+07	11358864	4742388	3.49092e+06					3.2845e+06	3.13212e+06	3115098	2.04829e+06					1.5241e+07	16419744	9019836	5.25741e+06
180	3074238	1.68798e+06	1.01525e+06	1.86912e+06					2.1124e+06	2028825	633506	1.53804e+06					8857458	3.71275e+06	1.98546e+06	4.2118e+06
c) Blood				HIGH								LOW								neutro
NIR	70.38	25.4076	9.86823	36.3595					169.871		101.63	23.8043	83.6914				426.402	177.709	114.129	48.8892	148.665
1	1317.6	3485.04	1617.16	801.973					670.357	1283.47	1067.22	720.945					6980.96	15364.2	7895.25	3261.91
3	4776.49	4872.82	1926.62	4710.66					3005.3	2994.22	1368.11	4527.36					9141.6	10002.1	3945.48	15121.8
5	3049.19	3302.65	6434.21	6503.96	510.033	743.242	586.5	1935.62	1579.1	1492.41	5166.86	3664.33	962.79	1318.56	948.6	3673.73	2476.11	5803.81	9180.12	12276.9	3109.29	1651.3	1614.15	5830.57
7	2174.57	6427.2	9111.96	7326.27	2317.26	10744.3	3874.58	7174.44	928.664	1525.68	2277.99	1591.57	1799.97	2940.54	1366.32	2522.09	4614.48	9141.6	12471	14796.9	28345.5	27426.2	6971.83	13134.7
14	5064.44	1988.06	4515.91	3378.55					4330.97	2264.37	4173.12	2934.22					9686.48	5943.97	28615.7	10060.2
30	15442.7	6781.63	13147.9	4284	15254	10648.8	7502.09	1992.67	2615.12	2114.11	3582.28	1273.86	4977.13	3886.81	2382.42	1347.98	45990	84015.4	66223.7	40746	34102.5	45967.3	25598.3	11721.6
60	3468.22	2907	8515.08	4835.64	1661.26	3526.12	1866.55	2927.93	1895.65	1030.24	3880.83	2544.54	1959.77	2989.54	515.212	1205.77	12533.9	8814.02		10086.9	10759.3	7780.46	13709.9	11658.5
90	6386.23	6101.83	4554.82	5678.62	4697.7	3530.81			1468.3	2314.95	7571.26	7498.69	6361.7	5058.13			34761.6	16927.2	11960.2	15616.2	13357.3	8840.5
120	2098.46	6552.14	3441.74	4520.34	3580.58	4473.18	7577.35	4438.96	1157.77	2023.96	4359.1	2878.84	3105.52	2766.69	4125.17	4816.75	24912.8	11320.5	6608.95	4545.21	10557	7624.73	15827.7	11648.3
150	10372.6	9716.24	13063	6635.26	8087.62	9005.6	10595.8	7753.24	4423.83	5575.56	4665.38	2777.86	1945.12	4312.07	5226.48	6428.56	19024	20908.4	33375.4	16719.8	21937.5	31345.5	20277.6	29220.8
180	7356.76	13205.3	9236.86	6728.37	11351.6	9581.75	13600.9	11397.4	2452.25	4090.98	3630.53	4277.74	2410.39	2999.51	2376.41	4369.98	15010.8	25497.3	12101.8	16240.9	22475.2	14164.3	17486.8	15501.6
d) GASTRO Mo				HIGH								LOW								neutro
NIR	518.388	307.564	77.53	491.902	0	25.088			452.646	125.479	129.621	226.038	465.81	139.376			119.628	433.043	64.205	212.584	87.339	37.632
1	2504.25	6596.98	281.889	2216.66	277.33	251.924	509.2		829.278	5265.29	458.456	1326.84	459.576	174.947		69.148	1382.13	8058.42	3221.59	5791.74	586.355	223.933	337.422	138.297
3	129.856	466.478	156.139	42.158	430.957	235.373	555.039	3313.29	178.448	278.201	80.435	72.818	102.069	151.62	153.257	2640.28	129.856	376.554	392.712	147.552	172.95	33.212	265.093	258.851
5	1477.47	685.124	427.94	9075.4	848.393	381.498	4832.25		857.885	247.32	253.911	5963.83	734.145	919.349	6707.45		730.791	510.002	205.411	1248.72	429.486	168.86
7	547.183	1494.47	165.651	369.436					547.183	723.882	119.637	400.877					991.366	3238.01	213.506	1540.62
14	1730.72	992.888	641.485	229.695	248.907	412.901	1411.46	176.238	508.398	201.746	407.312	46.122	101.25	185.805	459.482	159.612	829.302	570.382	174.384	46.122	234.141	61.935	330.166	1157.18
30	155.176	182.047	148.96	387.745					70.497	148.728	130.626	465.665					28.366	16.418	74.48	248.602
60	2543.45	3908.34	450.866	362.06					890.206	1563.34	225.433	236.732					836.66	3722.69	165.624	219.325
90	2637.34	2188.7	1918.38	1273.97	125.45	1101.45	69.515	28.669	755.601	712.076	1523.98	712.712	70.346	816.368	92.686	57.338	632.089	1011.9	1401.45	414.264	14.069	349.872	69.515	202.192
120	41.2948	155.502	229.659	1145.96	198.044	232.929	224.395	82.5773	80.4162	89.9163	183.727	217.667	262.858	203.813	269.274	61.1683	406.428	41.2557	22.9659	599.653	133.229	58.2322	65.8224	20.1856
150	176.935	365.014	223.235	284.8	26.6109	53.3733	43.23		118.143	196.546	141.978	174.609	53.3733	43.23	32.1916		29.6758		40.1824	66.1142	96.7003		26.6867	87.6952
180	1178.34	148.501	142.083	263.139	999.39	339.12	164.425	520.908	383.187	118.871	101.578	153.605	1114.18	130.334	20.4849	306.656	1237.71	29.6301	0	109.534	742.79	182.72	82.2126	76.1562
e) GASTRO Mɸ				M1								M2								DC
NIR	253.137	27.967	103.454	92.894					93.152	237.718	258.636	186.066	328.382	419.994				139.655	295.665	411.769	415.18	203.658
1	629.091	1739.94	2559.86	2887.21	25.347	74.817		143.81	1457.29	3288.24	12152	8995.69	1723.58	2445.56	1161.67	2944.69	521.862	1966.2	3198.77	3371.8	178.306	499.062	753.887	982.246
3	209.728	534.439	190.461	72.337	155.286	133.736	227.35	2152.95	1506.23	2001.58	2300.67	2126.13	448.94	301.359	1237.14	608.567	48.545	155.326	79.619	29.008	499.655	639.324	566.86	7171.25
5	1040.82	525.219	996.539	7162.03	586.5	155.615		429.038	1139.94	977.575	1267.49	5718.63	440.645	352.931	2055.12	892.719	379.722	204.048	554.335	5461.02	1498.31	381.176	8231.35	519.829
7	761.769	1090.37	274.293	68.876					920.97	999.689	57.781	151.881					1755.45	1782.83	2095.85	400.092
14	749.153	311.815	494.627	982.492	988.959	1423.06	2516.52	1176.94	1292.14	495.997	964.228	998.599	825.645	721.277	2354.01	526.755	1367.62	1101.26	1354.46	3265.54	1094.74	1259.24	1651.62	1440.21
30	380.836	992.655	616.014	2060.46					366.374	381.033	484.694	742.224					874.326	1739.59	1174.85	4432.12
60	2782.81	9592.98	3739.96	873.308					3588.02	6998.44	1995.42	508.509					4710.59	22885.8	8104.19	4595.44
90	503.458	2025.94	7644.57	3498.46	461.474	4682.63	649.72	158.486	292.708	476.692	1570.04	859.194	182.091	1770.91	173.704	302.23	1733.97	5046.12	15556.4	6708.17	2436.43	9167.15	3189.05	690.016
120	115.541	1835.25	462.827	834.882	902.078	2874.16	121.889		121.881	184.565	301.506	481.718	175.871	320.25	626.643	20.3386	142.249	415.343	4699.75	749.013	2263.41	1481.48	4914.8	791.915
150	678.328	560.663	790.13	153.491					29.5264	840.994	972.608	899.019					1030.84	783.283	507.282	88.0702
180	0	0	0	153.941	445.244	104.192	20.4929	214.644	0	0	20.3378	21.9634	148.415	0	20.4929	61.2479	117.595	0	81.2982	65.8553	966.415	1198.33	0	1365.86

## Sheet: Figure 3
a) Spleen				CD4								CD8
NIR	7.73e+07	3.83965e+07	6.48209e+07	5.24773e+07					6.19516e+07	3.39355e+07	51174396	4.03802e+07
1	20038104	1.73054e+07	25988580	35940996					13173840	16151751	17354790	23056488
3	11301687	15872652	13089600	24783192					6.66241e+06	10931166	7603200	15322041
5	24993810	7.15936e+06	38645100	11405025					13440780	4.24943e+06	24524775	7979625
7	13015728	7883106	4.30284e+06	4.12115e+06	1.01843e+07	3391875	1.28655e+07	3250400	8019792	5090085	2030714	2413039	5217122	2379375	7457609	2174900
14	7327665	2.91428e+06	5.51889e+06	3.68816e+06					4.65714e+06	2025972	2429028	2.75256e+06
30	4586139	7901982	15997905	8833860	7573500	4575879	8160750	10008414	5718519	8498358	6.15358e+06	7361550	6804000	3795660	5343975	7081425
60	9281349		6.89257e+06	4707066	4804758	4338657	1.65467e+07	1.07801e+07	7192041		7539939	4422573	5021514	3.85939e+06	1.44091e+07	9582300
90	11695320	1814200	7788708	9134190	6491502	11520684	9153144	5002074	4398030	555840	5851620	5238090	5994405	10109988	9465183	6073947
120	48607200	71423280	54559089	49704300					33282000	37264320	36217287	30153942
150	2.592e+07	15836337	1.76146e+07	19202535					4.31999e+07	2.45943e+07	2.83048e+07	4.02962e+07
180	3.0452e+07	17206992	6.7164e+06	2.06954e+07					24142140	15182640	5769792	1.67828e+07
b) Blood				CD4								CD8
NIR	655.669	991.701	998.055	134.273					100.982		142.921	67.1367
1	865.137	824.472	1217.02	590.102					370.059	275.802	811.346	383.566
3	8823.95	4696.65	1038.69	2352.21					3598.71	2614.63	503.176	1536.04
5	3102.69	1948.14	2674.11	1786.37	2470.47	5246.69	2517.11	8366.28	859.275	1033.8	2214.5	1154.2	792.736	2168.98	1188.41	4927.66
7	1449.51	1507.62	2823.52	812.268	1078.31	1701.3	834.589	1834.41	2792.48	4025.83	4036.89	3121.05	1997.64	2955.43	2197.35	4586.04
14	8575.09	3422.5	7178.11	1121.21					3894	1287.98	3136.75	497.698
30	9634.62	11189.5	8992.93	3798.6	15515.7	16519.7	16877.9	16080.1	10229.6	7508.46	9915.89	3762.93	13461.7	11753.8	12037.5	9990.08
60	20533.8	15477.2	10475.4	3296.61	2485.36	3320.98	3283.78		15702.3	15360.9	9412.65	2155.22	1370.5	3131.21	3818.92
90			5154.62	1380.23	1531.1	2524.76			2470.13	1509.63	1806.4	1539.7
120	1279.58	1506.35	1708.63	1165.06	2315.61	4678.91	1884.2	2018.34	461.724	904.876	1047.13	464.637	1598.42	3179.93	2227.61	1054.21
150	1172.09	1220.21	551.535	158.511	700.761	329.765	499.31	650.558	1172.09	876.78	200.797	178.503	97.8219	659.53	530.724	278.612
180	2110.78	1723.48	1083.08	1136.71	9183.82	3266.99	3514.56	1165.33	1424.29	833.017	772.022	699.975	4817.17	1896.73	1565.5	841.139
c) GASTRO LT				CD4								CD8
NIR	97.87			51.903	50.802				125.578			17.294	12.723	17.294	12.723
1	21803.5		214.868	23117.1	1823.33	2290.94	1394.19	1981.57	15551.3	77673.1	147.633	16210.9	121.49	74.791	104.603	129.233
3	1327.94	4024.61	7605.73	3122.61	344.793	83.913	290.266		732.227	158.693	43.406	138.021		139
5	957.039	276.365	490.66		554.385	408.893		127.268	379.052	261.506	158.463		226.336	140.954		127.268
7	1452.77	4857.36	201.587	358.462					748.118	2363.26	100.794	55.07
14	1191.78	292.431	808.337	289.988	1020	2188.7	1338.17	1686.95	461.276	182.769	365.22	305.938	194.348	185.824	0	17.551
30	11480.6	16646.2	26076	14590					10450.7	2560.96	13649.2	22786.6
60	2328.4	2943.24	1866.15	2743.11					403.55	1183.65	225.653	290.756
90	742.028	1454.83	1150.46	1962.76					225.167	692.661	63.158	417.118
120	284.472	438.281	255.642	364.894	636.869	495	291.125	101.551	40.7376	92.4152	115.931	76.8663	241.535	320.388	112.03	20.2838
150	224.302		153.509	224.126	386.846	159.723	211.936	109.383	32.2468	26.6054	52.9841	21.8766
180	147.302	148.814	2026.4	153.279	1222.39	130.539	41.0959	306.168	88.2221	89.1278	789.747	438.787	703.104	182.504	0	168.705

## Sheet: Figure 4
a) CCL2 mRNA
NIR	7	14	30	60	90	120	150	180
100	401.824	1921.49	1037.93	68.6474	226.472	913.643	251.05	29.1298
100	1735.78	1397.1		0.769194	588.194	178.804	315.154	185.835
100	645.783	1381.59	106.594		361.758	398.42	113.743	459.764
100	1193.74	1082.11	2579.87	333.638	690.303	926.882	52.1936	34.2059
100	696.201	632.112	1742.22	173.866	430.272	188.923	404.909	4.24833
	411.93	200.651	1998.08	507.61	290.58	773.658	57.2897	596.023
b) CX3CL1 mRNA
NIR	7	14	30	60	90	120	150	180
100	220.705	294.514	246.285	43.8039		133.038	397.31	181.589
100	223.725	267.765	466.326	33.9497	777.624	533.789	413.741	371.179
100	484.204	182.775	335.638	504.154	798.107	522.406	263.816	235.979
100	388.098	376.679	401.071	209.13	861.155	109.805	220.49	246.137
100	114.932	365.424	443.637	150.009	718.894	220.686	366.205	199.674
	198.127	251.733	364.784	142.343	729.566	181.553	207.154	373.892
c) Macrophages
NIR	7	14	30	60	90	120	150	180
100	269.231	610	176.923	168.75	118.75	133.333	138.889	160
100	371.429	426.667	269.231	120	93.75	153.333	143.75	120
100	454.545	266.667	233.333	130.769	106.667	142.857	122.222	214.286
100	385.714	333.333	152.941	118.75	120	105.882	135.294	137.5
100	366.667	338.462	175	71.4286	152.941	125	131.25	115
d) T Lymphocytes
NIR	7	14	30	60	90	120	150	180
100	2450	3200	1800	1200	2300	500	600	100
100	4100	1000	1600	900	500	100	700	300
100	1550	3400	1200	700	700	200	600	400
100	6000	1350	2100	300	500	400	300	100
100	5400	3500	2600	1000	1500	300	400	700

## Sheet: Figure 5
a) eNOS mRNA
NIR	7	14	30	60	90	120	150	180
100	286.324	359.453	153.441	41.6932	171.792	151.993	138.63	46.3235
100	195.816	448.92	371.101	42.1352	247.866	214.243	159.347	101.399
100	419.576	153.914	174.554	188.088	253.618	245.874	123.988	150.621
100	312.073	182.376	264.902	159.505	204.732	158.354	71.2989	70.2346
100	327.243	259.658	235.619	115.395	247.34	108.838	158.049	53.5933
	190.457	182.583	308.904	73.2535	291.086	179.311	83.884	127.546
b) eNOS protein
NIR	7	14	30	60	90	120	150	180
100	189.875	197.423	137.833	196.332	186.264	75.711	152.154	99.9171
100			178.768	177.911	87.2484	180.489	68.3938	96.2176
100	135.817		424.516	45.9709		57.3649	64.9763	94.6664
100	137.207	195.705		91.6271	58.8235	149.816	195.613	76.8031
100	141.841	165.839						133.848
		136.472	793.905
	154.302	283.993	259.999
	217.146		150.542
c) Angiographic score
NIR	7	14	30	60	90	120	150	180
1.00327	1.07776		1.13486	0.563014	0.356676	0.7545		0.8104
0.881869	1.61266	1.81644	1.41988	0.836837	0.727575	0.5415	0.6168	0.9618
1.18187	1.03692	1.66213	1	0.873164	0.567993	0.6007	0.8222	0.5797
0.800239	1.11433	1.25179	1.11909	1.40218	0.585771	0.6566	0.5913	0.6642
1.2483	1.45651	1.00603	1.49661	0.668362	0.578287	0.619
1.04527	1.36805	1.53918		0.897469	0.546714	0.6005	0.4933
0.695779	1.35595		1.55844	1.11529			0.5736
0.9175	1.13634		1.38154	0.868446			0.7166
1.1065
1.6429
d) Capillary density
NIR	7	14	30	60	90	120	150	180
100	146.226	186.179	62.0192	46.1078	85.034	56.6502	51.4851	60.8974
100	174.286	206.796	99.3197	47.3684	56.213	47.7419	76.3314	64.1304
100	202.174	232.222	104.348	56.7568	65.0602		75.9124	58.3333
100	194.4	186.869	72.5275	51.8248	54.5455	37.9808	72.2581	51.5152
100	205.435	186.735	81.6568	86.5079	38.9831	47.8873	81.295	47.5309
100	122.619	222.124	86.9863	90.3509	78.5047	43.4483	74.5902	60.7362

## Sheet: Figure 6
a) Blood MoHi
WT	CCR2	CX3CR1
25519.8	2388.75	34240.1
45952.8	1456.31	37738
14888.6	1131.52	46946.2
20697.6	2040.28	34852.4
b) Blood Molo
WT	CCR2	CX3CR1
5557.2	2109.67	2235.32
3492.41	1309.59	2654.01
2833.1	764.271
3134.21	1156.16	2750.31
c) Blood Neutrophil
WT	CCR2	CX3CR1
39215.7	25070.1	22876.6
42391.5	15840.1	29626.1
14505.8	16799.1	18974.5
33707.5	65288.8	21896.4
d) Macrophages
WT	CCR2	CX3CR1
124.378	14.9254	6.96517
109.453	14.9254	43.1177
139.303	24.8756	19.9005
79.602	49.7512	109.453
47.2637
e) Angiographic score
WT	CCR2	CX3CR1
110.394	38.4164	59.9851
89.9888	46.0684	66.9584
99.6172	53.4145	63.4158
		54.3543
f) Angiographic scrore
WT	HI	LO
95.855	136.34	119.497
147.388	139.178	59.4055
106.827	113.498	86.3422
109.347	210.038	124.372
139.364
145.467	185.482	134.703
131.184
98.8318
63.4332
60.3672
64.9852
44.8755
92.0743
